# Supplementary material for: Nine Mitochondrial Genomes of the Pyraloidea and Their Phylogenetic Implications (Lepidoptera)
Source: Insects. 2021 Nov 18;12(11):1039. doi: 10.3390/insects12111039 (PMC8623390; doi:10.3390/insects12111039)
Supplement: Supplementary file 1 [file insects-12-01039-s001.zip]

Archive with 6 entries (6 files):
- Table S1 Information of samples with mitogenomes sequenced in this study.pdf
- Table S2 The partitioning schemes and corresponding substitution models determined by ModelFinder for the PCG123R dataset.pdf
- Table S3 The partitioning schemes and corresponding substitution models determined by ModelFinder for the PCGAA dataset.pdf
- Table S4 The partitioning schemes and corresponding substitution models determined by PartitionFinder for the PCG123R dataset.pdf
- Table S5 The partitioning schemes and corresponding substitution models determined by PartitionFinder for the PCGAA dataset.pdf
- Table S6 Annotation and comparison of mitochondrial genomes organizations of nine mitogenomes sequenced in this study.xlsx
