# Supplementary material for: Nine Mitochondrial Genomes of the Pyraloidea and Their Phylogenetic Implications (Lepidoptera)
Source: Insects. 2021 Nov 18;12(11):1039. doi: 10.3390/insects12111039 (PMC8623390; doi:10.3390/insects12111039)
Supplement: Supplementary file 1 [file insects-12-01039-s001.zip › Table S6 Annotation and comparison of mitochondrial genomes organizations of nine mitogenomes sequenced in this study.xlsx]

## Sheet: Sheet1
Table S6. Annotation and comparison of mitochondrial genome organizations of nine mitogenomes sequenced in this study
	Endotricha olivacealis			Dusungwua basinigra			Dioryctria rubella			Sinomphisa plagialis			Acrobasis inouei			Syllepte taiwanalis			Orthaga euadrusalis			Orybina regalis			Botyodes principalis
	Position	Length (bp)	INC	Position	Length (bp)	INC	Position	Length (bp)	INC	Position	Length (bp)	INC	Position	Length (bp)	INC	Position	Length (bp)	INC	Position	Length (bp)	INC	Position	Length (bp)	INC	Position	Length (bp)	INC
trnM (cat)	1-68	68	4	1-68	68	1	1-68	68	5	1-68	68	0	1-67	67	0	1-68	68	0	1-67	67	5	1-69	69	1	1-68	68	0
trnI (gat)	73-136	64	-3	70-133	64	-3	74-139	66	-3	69-132	64	-3	68-131	64	3	69-135	67	-3	73-137	65	-3	71-135	65	0	69-136	68	-3
trnQ (ttg)	134-202	69	52	131-199	69	49	137-205	69	49	130-198	67	45	135-203	69	50	133-201	69	42	135-203	69	52	136-204	69	50	134-202	69	50
nad2	255-1265	1011	-2	249-1259	1011	1	255-1268	1014	1	244-1257	1014	7	254-1267	1014	-2	244-1254	1011	5	256-1269	1014	-2	255-1265	1011	-1	253-1266	1014	3
trnW (tca)	1264-1331	68	-8	1261-1328	68	-8	1270-1337	68	-8	1265-1331	67	-8	1266-1332	67	-8	1260-1328	69	-8	1268-1335	68	-8	1265-1331	67	-8	1270-1337	68	-8
trnC (gca)	1324-1387	64	-1	1321-1385	65	12	1330-1396	67	9	1324-1386	63	6	1325-1390	66	5	1321-1384	64	1	1328-1394	67	39	1324-1389	66	37	1330-1396	67	-1
trnY (gta)	1387-1451	65	2	1398-1464	67	12	1406-1471	66	6	1393-1459	67	7	1396-1460	65	4	1386-1455	70	4	1434-1500	67	13	1427-1495	69	27	1396-1462	67	9
cox1	1454-2984	1531	0	1477-3007	1531	0	1478-3008	1531	0	1467-2997	1531	0	1465-2995	1531	0	1460-2990	1531	0	1514-3044	1531	0	1523-3053	1531	0	1472-3002	1531	0
trnL2 (taa)	2985-3051	67	0	3008-3075	68	0	3009-3076	68	0	2998-3064	67	0	2996-3063	68	0	2991-3057	67	0	3045-3111	67	0	3054-3120	67	0	3003-3069	67	0
cox2	3052-3733	682	0	3076-3757	682	0	3077-3758	682	0	3065-3746	682	0	3064-3745	682	0	3058-3739	682	-3	3112-3793	682	0	3121-3802	682	0	3070-3751	382	-3
trnK (ctt)	3734-3804	71	-1	3758-3828	71	4	3759-3829	71	10	3747-3817	71	4	3746-3816	71	4	3737-3807	71	3	3794-3864	71	-1	3803-3873	71	4	3749-3819	71	4
trnD (gtc)	3804-3871	68	0	3833-3906	74	0	3840-3907	68	0	3822-3889	68	0	3821-3890	70	0	3811-3878	68	0	3864-3929	66	0	3878-3946	69	0	3824-3890	67	0
atp8	3872-4030	159	-7	3907-4068	162	-7	3908-4069	162	-7	3890-4054	165	-7	3891-4052	162	-7	3879-4037	159	-7	3930-4091	162	-7	3947-4108	162	-7	3891-4052	162	-7
atp6	4024-4704	681	-1	4062-4742	681	-1	4063-4743	681	-1	4048-4719	672	-1	4046-4726	681	-1	4031-4705	675	7	4085-4765	681	3	4102-4782	681	-1	4046-4726	681	3
cox3	4704-5492	789	3	4742-5530	789	2	4743-5531	789	2	4719-5507	789	2	4726-5514	789	2	4713-5501	789	2	4769-5557	789	2	4782-5570	789	2	4730-5518	789	2
trnG (tcc)	5496-5560	65	0	5533-5599	67	0	5534-5599	66	0	5510-5575	66	0	5517-5583	67	9	5504-5569	66	0	5560-5627	68	0	5573-5638	66	0	5521-5586	66	0
nad3	5561-5914	354	3	5600-5953	354	4	5600-5953	354	19	5576-5929	354	10	5593-5937	345	2	5570-5923	354	11	5628-5981	354	6	5639-5992	354	4	5587-5940	354	4
trnA (tgc)	5918-5983	66	2	5958-6024	67	3	5973-6040	68	0	5940-6004	65	-1	5940-6004	65	1	5935-6000	66	-1	5988-6055	68	-1	5997-6063	67	12	5945-6012	68	11
trnR (tcg)	5986-6051	66	0	6028-6093	66	-3	6041-6104	64	-1	6004-6066	63	0	6006-6070	65	-3	6000-6062	63	0	6055-6116	62	0	6076-6142	67	-1	6024-6087	64	0
trnN (gtt)	6052-6116	65	0	6091-6156	66	14	6102-6165	64	44	6067-6131	65	0	6068-6132	65	10	6063-6130	68	8	6117-6181	65	2	6142-6207	66	11	6088-6153	66	0
trnS1 (gct)	6117-6177	61	1	6171-6236	66	0	6210-6283	74	5	6132-6198	67	2	6143-6208	66	1	6139-6202	64	3	6184-6249	66	20	6219-6284	66	1	6154-6219	66	1
trnE (ttc)	6179-6245	67	52	6237-6305	69	45	6289-6355	67	4	6201-6265	65	0	6210-6278	69	0	6206-6272	67	2	6270-6337	68	5	6286-6353	68	0	6221-6288	68	-2
trnF (gaa)	6298-6364	67	0	6351-6417	67	0	6360-6427	68	0	6266-6332	67	5	6279-6345	67	0	6275-6343	69	3	6343-6409	67	0	6354-6420	167	0	6287-6353	67	3
nad5	6365-8099	1735	0	6418-8152	1735	0	6428-8162	1735	0	6338-8069	1732	0	6346-8080	1735	0	6347-8078	1732	0	6410-8144	1735	0	6421-8152	1732	0	6357-8088	1732	0
trnH (gtg)	8100-8163	64	7	8153-8219	67	5	8163-8229	67	-1	8070-8135	66	-1	8081-8147	67	0	8079-8144	66	0	8145-8211	67	0	8153-8217	65	0	8089-8155	67	-1
nad4	8171-9511	1341	5	8225-9565	1341	19	8229-9569	1341	15	8135-9475	1341	0	8148-9486	1339	5	8145-9485	1341	1	8212-9552	1341	26	8218-9556	1339	12	8155-9495	1341	-1
nad4l	9517-9810	294	2	9585-9872	288	6	9585-9872	288	2	9476-9766	291	2	9492-9779	288	2	9487-9783	297	11	9579-9872	294	2	9569-9859	291	2	9495-9785	291	2
trnT (tgt)	9813-9877	65	0	9879-9944	66	0	9875-9938	64	0	9769-9833	65	0	9782-9846	65	0	9795-9861	67	0	9875-9938	64	0	9862-9926	65	0	9788-9854	67	0
trnP (tgg)	9878-9941	64	2	9945-10010	66	2	9939-10005	67	2	9834-9899	66	2	9847-9912	66	2	9862-9927	66	2	9939-10004	66	2	9927-9992	66	2	9855-9920	66	2
nad6	9944-10447	504	5	10013-10546	534	8	10008-10538	531	6	9902-10432	531	3	9915-10445	531	19	9930-10466	537	-1	10007-10528	522	17	9995-10525	531	11	9923-10459	537	3
cob	10453-11601	1149	-2	10555-11703	1149	19	10545-11693	1149	9	10436-11584	1149	5	10464-11612	1149	2	10466-11614	1149	-2	10546-11694	1149	-1	10537-11691	1155	35	10463-11611	1149	0
trnS2 (tga)	11600-11667	68	30	11723-11789	67	19	11703-11768	66	18	11590-11657	68	16	11615-11679	65	24	11613-11679	67	21	11694-11760	67	18	11727-11792	66	18	11612-11676	65	17
nad1	11698-12633	936	3	11809-12747	939	-6	11787-12725	939	0	11674-12609	936	1	11704-12639	936	0	11701-12639	939	1	11779-12717	939	0	11811-12746	936	0	11694-12632	939	1
trnL1(tag)	12637-12706	70	0	12742-12811	70	0	12726-12793	68	0	12611-12678	68	0	12640-12707	68	0	12641-12712	72	3	12718-12785	68	0	12747-12813	67	0	12634-12703	70	0
rrnL	12707-14090	1384	0	12812-14165	1354	0	12794-14236	1443	0	12679-14030	1352	0	12708-14080	1373	0	12716-14090	1375	0	12786-14127	1342	0	12814-14182	1369	0	12704-14078	1375	0
trnV (tac)	14091-14155	65	0	14166-14232	67	0	14237-14302	66	0	14031-14096	66	0	14081-14148	68	0	14091-14157	67	0	14128-14195	68	0	14183-14247	65	0	14079-14147	69	0
rrnS	14156-14938	783	0	14233-15013	781	0	14303-15104	802	0	14097-14871	775	0	14149-14926	779	0	14158-14938	781	0	14196-14974	779	0	14248-15063	816	0	14148-14926	779	0
A+T-rich region	14939-15239	301	0	15014-15328	315	0	15105-15422	318	0	14872-15214	343	0	14927-15239	313	0	14939-15264	326	0	14975-15268	294	0	15064-15403	340	0	14927-15262	336	0
		15091	148		15131	197		15239	185		15116	96		15117	124		15159	105		15079	189
Note: The gene underlined is encoded on N-strand, and other genes are encoded on J-strand.
